# Supplementary material for: Density and diversity of macroinvertebrates in Colombian Andean streams impacted by mining, agriculture and cattle production
Source: PeerJ. 2020 Sep 16;8:e9619. doi: 10.7717/peerj.9619 (PMC7501782; doi:10.7717/peerj.9619)
Supplement: Data S1 [file peerj-08-9619-s004.zip]

Archive with 140 entries (82 files):
- Data_S1/
- Data_S1/1_Density_Diversity/
- Data_S1/1_Density_Diversity/dmgenus.csv
- Data_S1/1_Density_Diversity/dmias2.csv
- Data_S1/1_Density_Diversity/dt.csv
- Data_S1/1_Density_Diversity/fig2ge.eps
- Data_S1/1_Density_Diversity/Friedman.txt
- Data_S1/1_Density_Diversity/Script_Density_DiversityqD.R
- Data_S1/1_Density_Diversity/subrutine_friedman.R
- Data_S1/1_Density_Diversity/tplot2.csv
- Data_S1/2_RankD_curve/
- Data_S1/2_RankD_curve/.RData
- Data_S1/2_RankD_curve/.Rhistory
- Data_S1/2_RankD_curve/.Rproj.user/
- Data_S1/2_RankD_curve/.Rproj.user/65DA940F/
- Data_S1/2_RankD_curve/.Rproj.user/65DA940F/pcs/
- Data_S1/2_RankD_curve/.Rproj.user/65DA940F/pcs/files-pane.pper
- Data_S1/2_RankD_curve/.Rproj.user/65DA940F/pcs/source-pane.pper
- Data_S1/2_RankD_curve/.Rproj.user/65DA940F/pcs/windowlayoutstate.pper
- Data_S1/2_RankD_curve/.Rproj.user/65DA940F/pcs/workbench-pane.pper
- Data_S1/2_RankD_curve/.Rproj.user/65DA940F/persistent-state
- Data_S1/2_RankD_curve/.Rproj.user/65DA940F/rmd-outputs
- Data_S1/2_RankD_curve/.Rproj.user/65DA940F/saved_source_markers
- Data_S1/2_RankD_curve/.Rproj.user/65DA940F/sources/
- Data_S1/2_RankD_curve/.Rproj.user/65DA940F/sources/per/
- Data_S1/2_RankD_curve/.Rproj.user/65DA940F/sources/per/t/
- Data_S1/2_RankD_curve/.Rproj.user/65DA940F/sources/per/t/57988F29
- Data_S1/2_RankD_curve/.Rproj.user/65DA940F/sources/per/t/57988F29-contents
- Data_S1/2_RankD_curve/.Rproj.user/65DA940F/sources/per/t/7890742E
- Data_S1/2_RankD_curve/.Rproj.user/65DA940F/sources/per/t/7890742E-contents
- Data_S1/2_RankD_curve/.Rproj.user/65DA940F/sources/prop/
- Data_S1/2_RankD_curve/.Rproj.user/65DA940F/sources/prop/405FF2A2
- Data_S1/2_RankD_curve/.Rproj.user/65DA940F/sources/prop/INDEX
- Data_S1/2_RankD_curve/.Rproj.user/ADEDA00B/
- Data_S1/2_RankD_curve/.Rproj.user/ADEDA00B/ctx/
- Data_S1/2_RankD_curve/.Rproj.user/ADEDA00B/explorer-cache/
- Data_S1/2_RankD_curve/.Rproj.user/ADEDA00B/pcs/
- Data_S1/2_RankD_curve/.Rproj.user/ADEDA00B/pcs/files-pane.pper
- Data_S1/2_RankD_curve/.Rproj.user/ADEDA00B/pcs/source-pane.pper
- Data_S1/2_RankD_curve/.Rproj.user/ADEDA00B/pcs/windowlayoutstate.pper
- Data_S1/2_RankD_curve/.Rproj.user/ADEDA00B/pcs/workbench-pane.pper
- Data_S1/2_RankD_curve/.Rproj.user/ADEDA00B/persistent-state
- Data_S1/2_RankD_curve/.Rproj.user/ADEDA00B/presentation/
- Data_S1/2_RankD_curve/.Rproj.user/ADEDA00B/profiles-cache/
- Data_S1/2_RankD_curve/.Rproj.user/ADEDA00B/rmd-outputs
- Data_S1/2_RankD_curve/.Rproj.user/ADEDA00B/saved_source_markers
- Data_S1/2_RankD_curve/.Rproj.user/ADEDA00B/sources/
- Data_S1/2_RankD_curve/.Rproj.user/ADEDA00B/sources/per/
- Data_S1/2_RankD_curve/.Rproj.user/ADEDA00B/sources/per/t/
- Data_S1/2_RankD_curve/.Rproj.user/ADEDA00B/sources/per/u/
- Data_S1/2_RankD_curve/.Rproj.user/ADEDA00B/sources/prop/
- Data_S1/2_RankD_curve/.Rproj.user/ADEDA00B/sources/prop/C04676D
- Data_S1/2_RankD_curve/.Rproj.user/ADEDA00B/sources/prop/INDEX
- Data_S1/2_RankD_curve/.Rproj.user/ADEDA00B/sources/s-115F9BB3/
- Data_S1/2_RankD_curve/.Rproj.user/ADEDA00B/sources/s-115F9BB3/16EB896A-contents
- Data_S1/2_RankD_curve/.Rproj.user/ADEDA00B/sources/s-115F9BB3/2CF91F46-contents
- Data_S1/2_RankD_curve/.Rproj.user/ADEDA00B/sources/s-115F9BB3/44596BCA
- Data_S1/2_RankD_curve/.Rproj.user/ADEDA00B/sources/s-115F9BB3/44596BCA-contents
- Data_S1/2_RankD_curve/.Rproj.user/ADEDA00B/sources/s-115F9BB3/572015B7-contents
- Data_S1/2_RankD_curve/.Rproj.user/ADEDA00B/sources/s-115F9BB3/7C44AC62-contents
- Data_S1/2_RankD_curve/.Rproj.user/ADEDA00B/sources/s-115F9BB3/lock_file
- Data_S1/2_RankD_curve/.Rproj.user/ADEDA00B/viewer-cache/
- Data_S1/2_RankD_curve/.Rproj.user/ADEDA00B/viewer_history/
- Data_S1/2_RankD_curve/.Rproj.user/shared/
- Data_S1/2_RankD_curve/.Rproj.user/shared/notebooks/
- Data_S1/2_RankD_curve/.Rproj.user/shared/notebooks/patch-chunk-names
- Data_S1/2_RankD_curve/.Rproj.user/shared/notebooks/paths
- Data_S1/2_RankD_curve/density.txt
- Data_S1/2_RankD_curve/Figure_3.eps
- Data_S1/2_RankD_curve/Figure_3.jpeg
- Data_S1/2_RankD_curve/R2.txt
- Data_S1/2_RankD_curve/RankD_curve.Rproj
- Data_S1/2_RankD_curve/RDC.R
- Data_S1/3_nMDS_ANOSIM_Simper/
- Data_S1/3_nMDS_ANOSIM_Simper/.Rhistory
- Data_S1/3_nMDS_ANOSIM_Simper/.Rproj.user/
- Data_S1/3_nMDS_ANOSIM_Simper/.Rproj.user/ADEDA00B/
- Data_S1/3_nMDS_ANOSIM_Simper/.Rproj.user/ADEDA00B/ctx/
- Data_S1/3_nMDS_ANOSIM_Simper/.Rproj.user/ADEDA00B/explorer-cache/
- Data_S1/3_nMDS_ANOSIM_Simper/.Rproj.user/ADEDA00B/pcs/
- Data_S1/3_nMDS_ANOSIM_Simper/.Rproj.user/ADEDA00B/pcs/files-pane.pper
- Data_S1/3_nMDS_ANOSIM_Simper/.Rproj.user/ADEDA00B/pcs/source-pane.pper
- Data_S1/3_nMDS_ANOSIM_Simper/.Rproj.user/ADEDA00B/pcs/windowlayoutstate.pper
- Data_S1/3_nMDS_ANOSIM_Simper/.Rproj.user/ADEDA00B/pcs/workbench-pane.pper
- Data_S1/3_nMDS_ANOSIM_Simper/.Rproj.user/ADEDA00B/presentation/
- Data_S1/3_nMDS_ANOSIM_Simper/.Rproj.user/ADEDA00B/profiles-cache/
- Data_S1/3_nMDS_ANOSIM_Simper/.Rproj.user/ADEDA00B/rmd-outputs
- Data_S1/3_nMDS_ANOSIM_Simper/.Rproj.user/ADEDA00B/saved_source_markers
- Data_S1/3_nMDS_ANOSIM_Simper/.Rproj.user/ADEDA00B/sources/
- Data_S1/3_nMDS_ANOSIM_Simper/.Rproj.user/ADEDA00B/sources/per/
- Data_S1/3_nMDS_ANOSIM_Simper/.Rproj.user/ADEDA00B/sources/per/t/
- Data_S1/3_nMDS_ANOSIM_Simper/.Rproj.user/ADEDA00B/sources/per/u/
- Data_S1/3_nMDS_ANOSIM_Simper/.Rproj.user/ADEDA00B/sources/prop/
- Data_S1/3_nMDS_ANOSIM_Simper/.Rproj.user/ADEDA00B/sources/prop/6E83549A
- Data_S1/3_nMDS_ANOSIM_Simper/.Rproj.user/ADEDA00B/sources/prop/CFC6D084
- Data_S1/3_nMDS_ANOSIM_Simper/.Rproj.user/ADEDA00B/sources/prop/INDEX
- Data_S1/3_nMDS_ANOSIM_Simper/.Rproj.user/ADEDA00B/viewer-cache/
- Data_S1/3_nMDS_ANOSIM_Simper/.Rproj.user/shared/
- Data_S1/3_nMDS_ANOSIM_Simper/.Rproj.user/shared/notebooks/
- Data_S1/3_nMDS_ANOSIM_Simper/.Rproj.user/shared/notebooks/patch-chunk-names
- Data_S1/3_nMDS_ANOSIM_Simper/.Rproj.user/shared/notebooks/paths
- Data_S1/3_nMDS_ANOSIM_Simper/2_nMDS_ANOSIM_Simper.Rproj
- Data_S1/3_nMDS_ANOSIM_Simper/ANOSIM_Simper.R
- Data_S1/3_nMDS_ANOSIM_Simper/esc3.txt
- Data_S1/3_nMDS_ANOSIM_Simper/nMDS.R
- Data_S1/4_CCA/
- Data_S1/4_CCA/.RData
- Data_S1/4_CCA/.Rhistory
- Data_S1/4_CCA/.Rproj.user/
- Data_S1/4_CCA/.Rproj.user/ADEDA00B/
- Data_S1/4_CCA/.Rproj.user/ADEDA00B/ctx/
- Data_S1/4_CCA/.Rproj.user/ADEDA00B/explorer-cache/
- Data_S1/4_CCA/.Rproj.user/ADEDA00B/pcs/
- Data_S1/4_CCA/.Rproj.user/ADEDA00B/pcs/files-pane.pper
- Data_S1/4_CCA/.Rproj.user/ADEDA00B/pcs/source-pane.pper
- Data_S1/4_CCA/.Rproj.user/ADEDA00B/pcs/windowlayoutstate.pper
- Data_S1/4_CCA/.Rproj.user/ADEDA00B/pcs/workbench-pane.pper
- Data_S1/4_CCA/.Rproj.user/ADEDA00B/presentation/
- Data_S1/4_CCA/.Rproj.user/ADEDA00B/profiles-cache/
- Data_S1/4_CCA/.Rproj.user/ADEDA00B/rmd-outputs
- Data_S1/4_CCA/.Rproj.user/ADEDA00B/saved_source_markers
- Data_S1/4_CCA/.Rproj.user/ADEDA00B/sources/
- Data_S1/4_CCA/.Rproj.user/ADEDA00B/sources/per/
- Data_S1/4_CCA/.Rproj.user/ADEDA00B/sources/per/t/
- Data_S1/4_CCA/.Rproj.user/ADEDA00B/sources/per/t/C3A0FBA8
- Data_S1/4_CCA/.Rproj.user/ADEDA00B/sources/per/t/C3A0FBA8-contents
- Data_S1/4_CCA/.Rproj.user/ADEDA00B/sources/per/u/
- Data_S1/4_CCA/.Rproj.user/ADEDA00B/sources/prop/
- Data_S1/4_CCA/.Rproj.user/ADEDA00B/sources/prop/11221961
- Data_S1/4_CCA/.Rproj.user/ADEDA00B/sources/prop/2E740743
- Data_S1/4_CCA/.Rproj.user/ADEDA00B/sources/prop/INDEX
- Data_S1/4_CCA/.Rproj.user/ADEDA00B/viewer-cache/
- Data_S1/4_CCA/.Rproj.user/shared/
- Data_S1/4_CCA/.Rproj.user/shared/notebooks/
- Data_S1/4_CCA/.Rproj.user/shared/notebooks/patch-chunk-names
- Data_S1/4_CCA/.Rproj.user/shared/notebooks/paths
- Data_S1/4_CCA/4_CCA.Rproj
- Data_S1/4_CCA/CCA.R
- Data_S1/4_CCA/utFQH.csv
- Data_S1/4_CCA/utr_sum.csv
