# Supplementary material for: Density and diversity of macroinvertebrates in Colombian Andean streams impacted by mining, agriculture and cattle production
Source: PeerJ. 2020 Sep 16;8:e9619. doi: 10.7717/peerj.9619 (PMC7501782; doi:10.7717/peerj.9619)
Supplement: Data S1 [file peerj-08-9619-s004.zip › Data_S1/1_Density_Diversity/dmgenus.csv]

	REF1	REF2	CP	AGR	MIN	Genus
1	2.43	0.81	111.78	0	0.81	Hyalella
2	0.81	0	0	0	0	H1
3	0	1.62	0	0	0	Dr1
4	0	0	0	0.81	1.62	Dy1
5	0	0.81	0	0	0	Austrolimnius
6	0.81	12.96	1.62	0.81	2.43	Cylloepus
7	0	0	0	0	0.81	Disersus
8	2.43	10.53	71.28	0	1.62	Heterelmis
9	1.62	8.1	0	0	0.81	Macrelmis
10	0	0	0	0	0.81	Neoelmis
11	0	0	1.62	0	0	Pharceonus
12	0	0	0.81	0	0	Hydrophilus
13	93.96	66.42	98.82	3.24	39.69	Anchytarsus
14	85.86	0	17.82	0	0.81	Sc1
15	0	0.81	0	3.24	0	Strengeriana
16	10.53	0	1.62	0	7.29	Limonicola
17	0	0	4.05	0	0	Paltostoma
18	5.67	0	0	0	2.43	Bezzia
19	8.1	217.08	33.21	1.62	8.1	Ch1
20	0	0	0	0	2.43	Polypedilum
21	0.81	0	0	0	0	Riethia
22	0	42.93	0	0.81	0.81	Tany1
23	60.75	265.68	25.11	4.05	219.51	Oth1
24	8.1	0	1.62	0	0	Podonomus
25	0	0.81	1.62	0	0	Dix1
26	0	1.62	0	0	0.81	Dol1
27	0.81	4.05	0	0	15.39	Em1
28	0.81	1.62	0.81	0	6.48	Limnophora
29	2.43	0	3.24	0	1.62	Gigantodax
30	4.05	62.37	66.42	555.66	0.81	Simulium
31	1.62	3.24	3.24	0	4.05	Hexatoma
32	0.81	0	0	0	1.62	Limonia
33	1.62	6.48	0	0.81	0	Molophilus
34	17.01	20.25	4.05	10.53	12.96	Tipula
35	248.67	37.26	215.46	0	132.03	Andesiops
36	486	370.98	204.93	0.81	510.3	Baetodes
37	0	1.62	57.51	0	0.81	Camelobaetidius
38	19.44	4.86	5.67	0	11.34	Mayobaetis
39	8.91	34.83	0	0	0.81	Nanomis
40	0	4.05	0	0	0	Paracloeodes
41	0.81	7.29	3.24	0	0	Prebaetodes
42	0	8.91	0	0	0	Varipes
43	0	27.54	14.58	0	0.81	Leptohyphes
44	0	9.72	0	0	0	Tricorythodes
45	0	0.81	0	0	0	Farrodes
46	0	16.2	0	0	0	Thraulodes
47	0	0	0	0.81	0	Paravelia
48	0.81	25.92	0	63.18	0	Rhagovelia
49	0	0.81	0	0	0	Cryl1
50	0	2.43	0	0	0	Corydalus
51	0	2.43	0	17.82	0	Calo1
52	0	14.58	0.81	2.43	0	Libe1
53	1.62	0.81	10.53	0	0	Anacroneuria
54	0.81	0	0	0	0	Phylloicus
55	4.05	4.05	21.87	0	0.81	Culoptila
56	0	0	1.62	0	0	Mortoniella
57	0.81	123.93	0	0	0	Helicopsyche
58	112.59	40.5	44.55	0	70.47	Atopsyche
59	0	4.86	0	0	0	Leptonema
60	8.1	322.38	50.22	18.63	4.05	Smicridea
61	0	0	0.81	0	1.62	Hydroptila
62	0	1.62	0	0	0	Metrichia
63	0	0	0	0	0.81	Atanatolica
64	3.24	0.81	3.24	0	0.81	Nectopsyche
65	0	0	0	0.81	0	Oecetis
66	0	0.81	0	0	0	Triplectides
67	0	4.86	0	0	0	Marilia
68	0	1.62	0.81	15.39	0	Chimarra
69	0.81	0	0	0	0	Polyplectropus
70	0.81	4.05	19.44	144.18	0.81	Dugesia
71	11.34	0	2.43	6.48	4.86	Nai1
