# Supplementary material for: Density and diversity of macroinvertebrates in Colombian Andean streams impacted by mining, agriculture and cattle production
Source: PeerJ. 2020 Sep 16;8:e9619. doi: 10.7717/peerj.9619 (PMC7501782; doi:10.7717/peerj.9619)
Supplement: Data S1 [file peerj-08-9619-s004.zip › Data_S1/1_Density_Diversity/dmias2.csv]

Zone	Abundance
Ref1	202
Ref1	121
Ref1	285
Ref1	319
Ref1	344
Ref1	235
Ref2	265
Ref2	190
Ref2	682
Ref2	509
Ref2	235
Ref2	352
CP	198
CP	204
CP	280
CP	133
CP	225
CP	326
Agr	554
Agr	49
Agr	212
Agr	108
Agr	44
Agr	85
Min	187
Min	66
Min	336
Min	440
Min	181
Min	116
