# Supplementary material for: Density and diversity of macroinvertebrates in Colombian Andean streams impacted by mining, agriculture and cattle production
Source: PeerJ. 2020 Sep 16;8:e9619. doi: 10.7717/peerj.9619 (PMC7501782; doi:10.7717/peerj.9619)
Supplement: Data S1 [file peerj-08-9619-s004.zip › Data_S1/1_Density_Diversity/dt.csv]

	Zone	Abundance	Den
1	Ref1	202	249.4
2	Ref1	121	149.4
3	Ref1	285	351.9
4	Ref1	319	393.8
5	Ref1	344	424.7
6	Ref1	235	290.1
7	Ref2	265	327.2
8	Ref2	190	234.6
9	Ref2	682	842
10	Ref2	509	628.4
11	Ref2	235	290.1
12	Ref2	352	434.6
13	CP	198	244.4
14	CP	204	251.9
15	CP	280	345.7
16	CP	133	164.2
17	CP	225	277.8
18	CP	326	402.5
19	Agr	554	684
20	Agr	49	60.5
21	Agr	212	261.7
22	Agr	108	133.3
23	Agr	44	54.3
24	Agr	85	104.9
25	Min	187	230.9
26	Min	66	81.5
27	Min	336	414.8
28	Min	440	543.2
29	Min	181	223.5
30	Min	116	143.2
