# Supplementary material for: Density and diversity of macroinvertebrates in Colombian Andean streams impacted by mining, agriculture and cattle production
Source: PeerJ. 2020 Sep 16;8:e9619. doi: 10.7717/peerj.9619 (PMC7501782; doi:10.7717/peerj.9619)
Supplement: Data S1 [file peerj-08-9619-s004.zip › Data_S1/1_Density_Diversity/tplot2.csv]

Zone	qD	Value	Li
Ref1	0	37	33.341
Ref1	1	7.386	6.815
Ref1	2	4.484	4.109
Ref2	0	48	44.83
Ref2	1	12.961	12.2
Ref2	2	8.343	7.878
CP	0	35	32.217
CP	1	13.308	12.468
CP	2	9.321	8.598
Agr	0	20	17.155
Agr	1	3.467	3.166
Agr	2	2.17	2
Min	0	37	32.609
Min	1	5.688	5.211
Min	2	3.461	3.197
