# Supplementary material for: Density and diversity of macroinvertebrates in Colombian Andean streams impacted by mining, agriculture and cattle production
Source: PeerJ. 2020 Sep 16;8:e9619. doi: 10.7717/peerj.9619 (PMC7501782; doi:10.7717/peerj.9619)
Supplement: Data S1 [file peerj-08-9619-s004.zip › Data_S1/2_RankD_curve/density.txt]

RUTs	Zone	Di
Bae	Ref1	2.8703
And	Ref1	2.5798
Ato	Ref1	2.2371
Anc	Ref1	2.1590
Sc1	Ref1	2.1201
Oth1	Ref1	1.9712
May	Ref1	1.4861
Ti	Ref1	1.4302
Nai1	Ref1	1.2621
Li	Ref1	1.2317
Nan	Ref1	1.1638
Ch1	Ref1	1.1253
Pod	Ref1	1.1253
Smi	Ref1	1.1253
Bez	Ref1	0.9842
Sim	Ref1	0.8557
Cul	Ref1	0.8557
Nc	Ref1	0.7737
Hy	Ref1	0.6724
Het	Ref1	0.6724
Gig	Ref1	0.6724
Mac	Ref1	0.5402
Hex	Ref1	0.5402
Mo	Ref1	0.5402
Anac	Ref1	0.5402
H1	Ref1	0.3492
Cy	Ref1	0.3492
Ri	Ref1	0.3492
Em1	Ref1	0.3492
Lim	Ref1	0.3492
Lm	Ref1	0.3492
Pre	Ref1	0.3492
Rh	Ref1	0.3492
Phy	Ref1	0.3492
He	Ref1	0.3492
Po	Ref1	0.3492
Dg	Ref1	0.3492
Bae	Ref2	2.7531
Smi	Ref2	2.6923
Oth1	Ref2	2.6085
Ch1	Ref2	2.5210
He	Ref2	2.2785
Anc	Ref2	2.0096
Sim	Ref2	1.9826
Tany1	Ref2	1.8224
Ato	Ref2	1.7975
And	Ref2	1.7619
Nan	Ref2	1.7331
Lep	Ref2	1.6332
Rh	Ref2	1.6075
Ti	Ref2	1.5033
Th	Ref2	1.4098
Libe1	Ref2	1.3659
Cy	Ref2	1.3171
Het	Ref2	1.2317
Tri	Ref2	1.1991
Var	Ref2	1.1638
Mac	Ref2	1.1253
Pre	Ref2	1.0832
Mo	Ref2	1.0365
May	Ref2	0.9247
Lea	Ref2	0.9247
Mia	Ref2	0.9247
Em1	Ref2	0.8557
Par	Ref2	0.8557
Cul	Ref2	0.8557
Dg	Ref2	0.8557
Hex	Ref2	0.7737
Cy	Ref2	0.6724
Calo1	Ref2	0.6724
Dr	Ref2	0.5402
Dol1	Ref2	0.5402
Lim	Ref2	0.5402
Cam	Ref2	0.5402
Mt	Ref2	0.5402
Cha	Ref2	0.5402
Hy	Ref2	0.3492
Aus	Ref2	0.3492
Str	Ref2	0.3492
Dix1	Ref2	0.3492
Frr	Ref2	0.3492
Cry1	Ref2	0.3492
Anac	Ref2	0.3492
Nc	Ref2	0.3492
Tp	Ref2	0.3492
And	CP	2.5177
Bae	CP	2.4960
Hy	CP	2.2339
Anc	CP	2.1807
Het	CP	2.0400
Sim	CP	2.0096
Cam	CP	1.9477
Smi	CP	1.8895
Ato	CP	1.8382
Ch1	CP	1.7128
Oth1	CP	1.5941
Cul	CP	1.5357
Dg	CP	1.4861
Sc1	CP	1.4496
Lep	CP	1.3659
Anac	CP	1.2317
May	CP	0.9842
Pa	CP	0.8557
Ti	CP	0.8557
Gig	CP	0.7737
Hex	CP	0.7737
Pre	CP	0.7737
Nc	CP	0.7737
Nai1	CP	0.6724
Cy	CP	0.5402
Pha	CP	0.5402
Li	CP	0.5402
Pod	CP	0.5402
Dix1	CP	0.5402
Mll	CP	0.5402
Hyd	CP	0.3492
Lim	CP	0.3492
Libe1	CP	0.3492
Hyd	CP	0.3492
Cha	CP	0.3492
Sim	Agr	2.9284
Dg	Agr	2.3439
Rh	Agr	1.9881
Smi	Agr	1.4683
Calo1	Agr	1.4496
Cha	Agr	1.3884
Ti	Agr	1.2317
Nai1	Agr	1.0365
Oth1	Agr	0.8557
Anc	Agr	0.7737
Str	Agr	0.7737
Libe1	Agr	0.6724
Ch1	Agr	0.5402
Dy1	Agr	0.3492
Cy	Agr	0.3492
Tany1	Agr	0.3492
Mo	Agr	0.3492
Bae	Agr	0.3492
Pv	Agr	0.3492
Oe	Agr	0.3492
Bae	Mi	2.8914
Oth1	Mi	2.5258
And	Mi	2.3059
Ato	Mi	2.0351
Anc	Mi	1.7888
Em1	Mi	1.3884
Ti	Mi	1.3171
May	Mi	1.2621
Ch1	Mi	1.1253
Li	Mi	1.0832
Lim	Mi	1.0365
Nai1	Mi	0.9247
Hex	Mi	0.8557
Smi	Mi	0.8557
Cy	Mi	0.6724
Bez	Mi	0.6724
Po	Mi	0.6724
Dy1	Mi	0.5402
Het	Mi	0.5402
Gig	Mi	0.5402
Lm	Mi	0.5402
Hyd	Mi	0.5402
Hy	Mi	0.3492
Dis	Mi	0.3492
Mac	Mi	0.3492
Neo	Mi	0.3492
Sc1	Mi	0.3492
Tany1	Mi	0.3492
Dol1	Mi	0.3492
Sim	Mi	0.3492
Cam	Mi	0.3492
Nan	Mi	0.3492
Lep	Mi	0.3492
Cul	Mi	0.3492
Ata	Mi	0.3492
Nc	Mi	0.3492
Dg	Mi	0.3492
