# Supplementary material for: Density and diversity of macroinvertebrates in Colombian Andean streams impacted by mining, agriculture and cattle production
Source: PeerJ. 2020 Sep 16;8:e9619. doi: 10.7717/peerj.9619 (PMC7501782; doi:10.7717/peerj.9619)
Supplement: Data S1 [file peerj-08-9619-s004.zip › Data_S1/2_RankD_curve/R2.txt]

"RUTs" "Zone" "Di"
"38" "Bae" "Ref2" 2.7531
"39" "Smi" "Ref2" 2.6923
"40" "Oth1" "Ref2" 2.6085
"41" "Ch1" "Ref2" 2.521
"42" "He" "Ref2" 2.2785
"43" "Anc" "Ref2" 2.0096
"44" "Sim" "Ref2" 1.9826
"45" "Tany1" "Ref2" 1.8224
"46" "Ato" "Ref2" 1.7975
"47" "And" "Ref2" 1.7619
"48" "Nan" "Ref2" 1.7331
"49" "Lep" "Ref2" 1.6332
"50" "Rh" "Ref2" 1.6075
"51" "Ti" "Ref2" 1.5033
"52" "Th" "Ref2" 1.4098
"53" "Libe1" "Ref2" 1.3659
"54" "Cy" "Ref2" 1.3171
"55" "Het" "Ref2" 1.2317
"56" "Tri" "Ref2" 1.1991
"57" "Var" "Ref2" 1.1638
"58" "Mac" "Ref2" 1.1253
"59" "Pre" "Ref2" 1.0832
"60" "Mo" "Ref2" 1.0365
"61" "May" "Ref2" 0.9247
"62" "Lea" "Ref2" 0.9247
"63" "Mia" "Ref2" 0.9247
"64" "Em1" "Ref2" 0.8557
"65" "Par" "Ref2" 0.8557
"66" "Cul" "Ref2" 0.8557
"67" "Dg" "Ref2" 0.8557
"68" "Hex" "Ref2" 0.7737
"69" "Cys" "Ref2" 0.6724
"70" "Calo1" "Ref2" 0.6724
"71" "Dr" "Ref2" 0.5402
"72" "Dol1" "Ref2" 0.5402
"73" "Lim" "Ref2" 0.5402
"74" "Cam" "Ref2" 0.5402
"75" "Mt" "Ref2" 0.5402
"76" "Cha" "Ref2" 0.5402
"77" "Hy" "Ref2" 0.3492
"78" "Aus" "Ref2" 0.3492
"79" "Str" "Ref2" 0.3492
"80" "Dix1" "Ref2" 0.3492
"81" "Frr" "Ref2" 0.3492
"82" "Cry1" "Ref2" 0.3492
"83" "Anac" "Ref2" 0.3492
"84" "Nc" "Ref2" 0.3492
"85" "Tp" "Ref2" 0.3492
