# Supplementary material for: Density and diversity of macroinvertebrates in Colombian Andean streams impacted by mining, agriculture and cattle production
Source: PeerJ. 2020 Sep 16;8:e9619. doi: 10.7717/peerj.9619 (PMC7501782; doi:10.7717/peerj.9619)
Supplement: Data S1 [file peerj-08-9619-s004.zip › Data_S1/2_RankD_curve/RDC.R]

install.packages("forcats")
install.packages("tidytext")
install.packages("janeaustenr")
install.packages("extrafont")

library(help = "grDevices")
library(ggplot2)
library(forcats)
library(dplyr)
#library(tidytext)
#library(janeaustenr)
library(ggpubr)
library(reshape2)
library(ggrepel)
library(extrafont)

font_import()
fonts_installed <- fonts()
serif1 <- grepl("serif", fonts_installed, ignore.case = TRUE)
sans1 <- grepl("sans", fonts_installed, ignore.case = TRUE)
grepl("Times New Roman", fonts_installed, ignore.case = TRUE)
fonts_installed[serif1 & !sans1]
sum(serif1 & !sans1)


ydd <- read.table("density.txt", header = T)
R1 <- subset(dd, Zone == "Ref1")
R2 <- read.table("R2.txt", header = T)
Agr <- subset(dd, Zone == "Agr")
CP <- subset(dd, Zone == "CP")
Mi <- subset(dd, Zone == "Mi")

###########################grid ggplot######################################

#dd %>% mutate(RUTs = fct_reorder2(RUTs, desc(Di), Zone)) %>%  mutate(order = row_number())
  
r1p <- ggplot(R1, aes(reorder(RUTs, -Di), Di, group = 1, label = RUTs))+
  geom_line(colour="grey40")+
  geom_point()+
  ylim(0.3,3)+
  theme_classic()+
  ylab("Ln(Density)")+
  geom_text_repel(data = subset(R1, Di>1.5), 
                  segment.size  = 0.2, 
                  direction     = "x", 
                  force         = 100,
                  box.padding   = 1.5,
                  point.padding = 0.5, 
                  segment.color = "grey50")+
  #geom_text(aes(label=ifelse(Di>1.5,as.character(RUTs),'')),                                                           size = 1, hjust=-0.5,vjust=0)+
  theme(axis.title.x=element_blank(), axis.text.x=element_blank())+
  theme(text=element_text(size=14, family = "TT Times New Roman"))+
  theme(panel.background=element_rect(fill='transparent',color='black',size=1))
  
r2p <- ggplot(R2, aes(reorder(RUTs, -Di), Di, group = 1, label = RUTs))+
  geom_line(colour="grey40")+
  geom_point()+
  ylim(0.3,3)+
  theme_classic()+
  ylab("")+
  geom_text_repel(data = subset(R2, Di>1.5), 
                  segment.size  = 0.2, 
                  direction     = "x", 
                  force         = 100,
                  box.padding   = 1.5,
                  point.padding = 0.5, 
                  segment.color = "grey50")+
  #geom_text(aes(label=ifelse(Di>2,as.character(RUTs),'')), size = 1,                                                           hjust=-0.5,vjust=0)+
  theme(axis.title.x=element_blank(), axis.text.x=element_blank())+
  theme(text=element_text(size=14, family = "Times New Roman"))+
  theme(panel.background=element_rect(fill='transparent',color='black',size=1))

Agrp <- ggplot(Agr, aes(reorder(RUTs, -Di), Di, group = 1, label = RUTs))+
  geom_line(colour="grey40")+
  geom_point()+
  ylim(0.3,3)+
  theme_classic()+
  ylab("")+
  geom_text_repel(data = subset(Agr, Di>1.5), 
                  segment.size  = 0.2, 
                  direction     = "x", 
                  force         = 100,
                  box.padding   = 1.5,
                  point.padding = 0.5,
                  segment.color = "grey50")+
  #geom_text(aes(label=ifelse(Di>1.5,as.character(RUTs),'')), size = 1,                                                           hjust=-0.5,vjust=0)+
  theme(axis.title.x=element_blank(), axis.text.x=element_blank())+
  theme(text=element_text(size=14, family = "Times New Roman"))+
  theme(panel.background=element_rect(fill='transparent',color='black',size=1))

CPp <- ggplot(CP, aes(reorder(RUTs, -Di), Di, group = 1, label = RUTs))+
  geom_line(colour="grey40")+
  geom_point()+
  ylim(0.3,3)+
  theme_classic()+
  ylab("")+
  geom_text_repel(data = subset(CP, Di>1.5), 
                  segment.size  = 0.2, 
                  direction     = "x", 
                  force         = 100,
                  box.padding   = 1.5,
                  point.padding = 0.5, 
                  segment.color = "grey50")+
  #geom_text(aes(label=ifelse(Di>1.5,as.character(RUTs),'')), size = 1,                                                           hjust=-0.5,vjust=0)+
  theme(axis.title.x=element_blank(), axis.text.x=element_blank())+
  theme(text=element_text(size=14, family = "Times New Roman"))+
  theme(panel.background=element_rect(fill='transparent',color='black',size=1))

Mip <- ggplot(Mi, aes(reorder(RUTs, -Di), Di, group = 1, label = RUTs))+
  geom_line(colour="grey40")+
  geom_point()+
  ylim(0.3,3)+
  theme_classic()+
  ylab("")+
  geom_text_repel(data = subset(Mi, Di>1.5), 
                  segment.size  = 0.2, 
                  direction     = "x", 
                  force         = 100,
                  box.padding   = 1.5,
                  point.padding = 0.5,
                  segment.color = "grey50")+
  #geom_text(aes(label=ifelse(Di>1.5,as.character(RUTs),'')), size = 1,                                                           hjust=-0.5,vjust=0)+
  theme(axis.title.x=element_blank(), axis.text.x=element_blank())+
  theme(text=element_text(size=14, family = "Times New Roman"))+
  theme(panel.background=element_rect(fill='transparent',color='black',size=1))


ggarrange(r1p, r2p, Agrp, CPp, Mip, 
          labels = c("Ref1", "Ref2", "Agr", "CP", "Min"),
          label.x = 0.45,
          label.y = 0.98,
          font.label = list(size = 14, color = "black", 
                            face = "bold", family = "serif"),
          ncol = 5, nrow = 1)

postscript("/home/carlos/Documentos/Projects/Acuaticos_ANA/PeerJ042020/R_code/RankD_curve-20200605T174312Z-001/RDC.eps", fonts=c("serif"))

ggsave("Figure_3.jpge", device = "eps", width = 37.623, height = 24.659, units = "cm", dpi = 300)
