# Supplementary material for: Density and diversity of macroinvertebrates in Colombian Andean streams impacted by mining, agriculture and cattle production
Source: PeerJ. 2020 Sep 16;8:e9619. doi: 10.7717/peerj.9619 (PMC7501782; doi:10.7717/peerj.9619)
Supplement: Data S1 [file peerj-08-9619-s004.zip › Data_S1/3_nMDS_ANOSIM_Simper/esc3.txt]

"Hyalella" "H1" "Dr1" "Dy1" "Austrolimnius" "Cylloepus" "Disersus" "Heterelmis" "Macrelmis" "Neoelmis" "Pharceonus" "Hydrophilus" "Anchytarsus" "Sc1" "Strengeriana" "Limonicola" "Paltostoma" "Bezzia" "Ch1" "Polypedilum" "Riethia" "Ch2" "Ch3" "Podonomus" "Dix1" "Do1" "Em1" "Limnophora" "Gigantodax" "Simulium" "Hexatoma" "Limonia" "Molophilus" "Tipula" "Andesiops" "Baetodes" "Camelobaetidius" "Mayobaetis" "Nanomis" "Paracloeodes" "Prebaetodes" "Varipes" "Leptohyphes" "Tricorythodes" "Farrodes" "Thraulodes" "Paravelia" "Rhagovelia" "Py1" "Corydalus" "Calo1" "Lib1" "Anacroneuria" "Phylloicus" "Culoptila" "Mortoniella" "Helicopsyche" "Atopsyche" "Leptonema" "Smicridea" "Hydroptila" "Metrichia" "Atanatolica" "Nectopsyche" "Oecetis" "Triplectides" "Marilia" "Chimarra" "Polyplectropus" "Dugesia" "Nai1"
"Ref1.1" 0 0 0 0 0 0 0 2 0 0 0 0 2 33 0 4 0 2 8 0 1 0 28 10 0 0 0 0 0 0 1 1 1 1 101 72 0 15 10 0 0 0 0 0 0 0 0 0 0 0 0 0 1 1 0 0 1 21 0 5 0 0 0 1 0 0 0 0 0 0 1
"Ref1.2" 1 0 0 0 0 1 0 0 2 0 0 0 56 29 0 5 0 0 1 0 0 0 36 0 0 0 1 1 2 4 0 0 1 3 97 283 0 4 0 0 1 0 0 0 0 0 0 0 0 0 0 0 0 0 4 0 0 63 0 3 0 0 0 2 0 0 0 0 1 1 2
"Ref1.3" 2 1 0 0 0 0 0 1 0 0 0 0 58 44 0 4 0 5 1 0 0 0 11 0 0 0 0 0 1 1 1 0 0 17 109 245 0 5 1 0 0 0 0 0 0 0 0 1 0 0 0 0 1 0 1 0 0 55 0 2 0 0 0 1 0 0 0 0 0 0 11
"Mi1" 0 0 1 0 1 8 0 2 0 0 0 0 33 0 0 0 0 0 24 0 0 1 130 0 0 0 0 0 0 55 1 0 2 2 7 126 0 0 0 0 8 0 3 1 0 0 0 1 0 1 1 0 0 0 0 0 0 3 1 43 0 0 0 0 0 0 0 0 0 0 0
"Mi2" 0 0 1 0 0 6 0 7 2 0 0 0 14 0 0 0 0 0 170 0 0 39 63 0 0 1 0 0 0 13 0 0 5 14 23 301 2 6 43 5 0 10 11 3 1 8 0 27 1 1 1 9 1 0 3 0 127 40 0 225 0 0 0 1 0 0 5 0 0 2 0
"Mi3" 1 0 0 0 0 2 0 4 8 0 0 0 35 0 1 0 0 0 74 0 0 13 135 0 1 1 5 2 0 9 3 0 1 9 16 31 0 0 0 0 1 1 20 8 0 12 0 4 0 1 1 9 0 0 2 0 26 7 5 130 0 2 0 0 0 1 1 2 0 3 0
"CP1" 14 0 0 0 0 0 0 17 0 0 0 0 24 14 0 2 5 0 3 0 0 0 11 1 1 0 0 0 0 20 1 0 0 1 86 52 71 1 0 0 0 0 9 0 0 0 0 0 0 0 0 1 0 0 13 2 0 23 0 25 1 0 0 1 0 0 0 1 0 2 0
"CP2" 27 0 0 0 0 0 0 24 0 0 0 1 23 4 0 0 0 0 35 0 0 0 7 1 1 0 0 0 4 29 0 0 0 2 68 114 0 6 0 0 0 0 1 0 0 0 0 0 0 0 0 0 10 0 14 0 0 17 0 19 0 0 0 2 0 0 0 0 0 3 1
"CP3" 97 0 0 0 0 2 0 47 0 0 2 0 75 4 0 0 0 0 3 0 0 0 13 0 0 0 0 1 0 33 3 0 0 2 112 87 0 0 0 0 4 0 8 0 0 0 0 0 0 0 0 0 3 0 0 0 0 15 0 18 0 0 0 1 0 0 0 0 0 19 2
"Agr1" 0 0 0 0 0 1 0 0 0 0 0 0 4 0 0 0 0 0 2 0 0 1 0 0 0 0 0 0 0 471 0 0 1 5 0 1 0 0 0 0 0 0 0 0 0 0 0 9 0 0 10 2 0 0 0 0 0 0 0 4 0 0 0 0 0 0 0 5 0 85 2
"Agr2" 0 0 0 1 0 0 0 0 0 0 0 0 0 0 1 0 0 0 0 0 0 0 2 0 0 0 0 0 0 170 0 0 0 4 0 0 0 0 0 0 0 0 0 0 0 0 1 64 0 0 6 0 0 0 0 0 0 0 0 1 0 0 0 0 1 0 0 10 0 57 2
"Agr3" 0 0 0 0 0 0 0 0 0 0 0 0 0 0 3 0 0 0 0 0 0 0 3 0 0 0 0 0 0 45 0 0 0 4 0 0 0 0 0 0 0 0 0 0 0 0 0 5 0 0 6 1 0 0 0 0 0 0 0 18 0 0 0 0 0 0 0 4 0 36 4
"Ref2.1" 0 0 0 1 0 0 1 0 1 1 0 0 3 1 0 0 0 0 5 0 0 0 136 0 0 1 1 0 0 1 1 1 0 5 14 52 0 3 1 0 0 0 1 0 0 0 0 0 0 0 0 0 0 0 1 0 0 16 0 3 2 0 1 0 0 0 0 0 0 0 0
"Ref2.2" 0 0 0 1 0 2 0 1 0 0 0 0 37 0 0 8 0 1 3 3 0 0 123 0 0 0 18 4 1 0 3 0 0 6 59 442 1 6 0 0 0 0 0 0 0 0 0 0 0 0 0 0 0 0 0 0 0 51 0 2 0 0 0 1 0 0 0 0 0 0 3
"Ref2.3" 1 0 0 0 0 1 0 1 0 0 0 0 9 0 0 1 0 2 2 0 0 1 12 0 0 0 0 4 1 0 1 1 0 5 90 136 0 5 0 0 0 0 0 0 0 0 0 0 0 0 0 0 0 0 0 0 0 20 0 0 0 0 0 0 0 0 0 0 0 1 3
