# Supplementary material for: Density and diversity of macroinvertebrates in Colombian Andean streams impacted by mining, agriculture and cattle production
Source: PeerJ. 2020 Sep 16;8:e9619. doi: 10.7717/peerj.9619 (PMC7501782; doi:10.7717/peerj.9619)
Supplement: Data S1 [file peerj-08-9619-s004.zip › Data_S1/4_CCA/utFQH.csv]

	COD	TS	N	S	Fe	Ch	Ph	FO	DO	pH	Tem	Con	Dep	Wt	Wv	Fv	Ele
Ref1.1	40.0	164.0	0.1	22.0	0.2	2.5	0.2	0.5	6.0	7.9	12.5	99.0	0.14	2.45	0.47	0.16	2766.00
Ref1.2	15.0	120.0	0.1	20.0	0.9	2.5	1.4	0.5	9.3	7.6	12.1	108.0	0.07	1.50	0.32	0.03	2766.00
Ref1.3	15.0	48.0	0.1	21.0	0.2	2.5	0.5	0.3	12.6	7.3	11.7	117.0	0.07	1.50	0.46	0.05	2766.00
Mi1	28.0	396.0	0.1	25.0	0.4	2.5	0.5	0.5	5.8	7.9	13.1	187.0	0.10	2.44	0.54	0.14	2725.00
Mi2	18.0	184.0	0.2	56.0	2.1	2.5	1.4	0.5	5.2	7.7	13.2	131.5	0.12	3.10	0.70	0.26	2725.00
Mi3	15.0	604.0	0.6	86.0	1.5	3.6	1.7	1.7	4.6	7.5	13.2	76.0	0.09	1.70	0.47	0.07	2725.00
CP1	46.0	148.0	0.1	7.0	0.1	2.5	0.3	0.5	6.0	7.6	12.4	53.0	0.15	3.40	0.43	0.22	2550.00
CP2	15.0	96.0	0.1	7.0	0.2	2.5	0.5	0.5	5.4	7.5	13.6	139.0	0.10	1.90	0.35	0.07	2550.00
CP3	15.0	88.0	0.1	6.0	0.2	2.5	0.3	1.5	4.8	7.4	14.7	225.0	0.07	2.22	0.35	0.06	2550.00
Agr1	18.0	172.0	0.1	6.0	0.1	3.0	0.3	0.5	1.5	7.8	18.7	63.0	0.07	1.53	0.15	0.02	1849.00
Agr2	15.0	552.0	0.1	13.0	1.9	4.1	0.8	0.5	3.1	7.6	17.5	22.6	0.09	1.96	0.24	0.04	1849.00
Agr3	118.0	208.0	0.1	9.0	0.4	2.5	0.2	0.3	2.3	7.6	17.6	15.9	0.05	1.23	0.16	0.01	1849.00
Ref2.1	29.7	124.0	0.1	11.3	0.1	2.5	0.4	1.5	0.7	8.4	18.4	96.9	0.10	2.08	0.25	0.05	1720.00
Ref2.2	37.0	104.0	0.1	11.0	0.1	2.5	0.2	0.5	1.5	8.1	19.6	95.1	0.12	2.40	0.73	0.21	1720.00
Ref2.3	34.0	128.0	0.1	12.0	0.1	2.5	0.2	1.5	1.5	8.2	18.7	104.1	0.07	1.23	0.34	0.03	1720.00
