# Supplementary material for: Density and diversity of macroinvertebrates in Colombian Andean streams impacted by mining, agriculture and cattle production
Source: PeerJ. 2020 Sep 16;8:e9619. doi: 10.7717/peerj.9619 (PMC7501782; doi:10.7717/peerj.9619)
Supplement: Data S1 [file peerj-08-9619-s004.zip › Data_S1/4_CCA/utr_sum.csv]

Hyalella	H1	Dr1	Dy1	Austrolimnius	Cylloepus	Disersus	Heterelmis	Macrelmis	Neoelmis	Pharceonus	Hydrophilus	Anchytarsus	Sc1	Strengeriana	Limonicola	Paltostoma	Bezzia	Ch1	Polypedilum	Riethia	Ch2	Ch3	Podonomus	Dix1	Do1	Em1	Limnophora	Gigantodax	Simulium	Hexatoma	Limonia	Molophilus	Tipula	Andesiops	Baetodes	Camelobaetidius	Mayobaetis	Nanomis	Paracloeodes	Prebaetodes	Varipes	Leptohyphes	Tricorythodes	Farrodes	Thraulodes	Paravelia	Rhagovelia	Py1	Corydalus
0	0	0	0	0	0	0	2	0	0	0	0	2	33	0	4	0	2	8	0	1	0	28	10	0	0	0	0	0	0	1	1	1	1	101	72	0	15	10	0	0	0	0	0	0	0	0	0	0	0
1	0	0	0	0	1	0	0	2	0	0	0	56	29	0	5	0	0	1	0	0	0	36	0	0	0	1	1	2	4	0	0	1	3	97	283	0	4	0	0	1	0	0	0	0	0	0	0	0	0
2	1	0	0	0	0	0	1	0	0	0	0	58	44	0	4	0	5	1	0	0	0	11	0	0	0	0	0	1	1	1	0	0	17	109	245	0	5	1	0	0	0	0	0	0	0	0	1	0	0
0	0	1	0	1	8	0	2	0	0	0	0	33	0	0	0	0	0	24	0	0	1	130	0	0	0	0	0	0	55	1	0	2	2	7	126	0	0	0	0	8	0	3	1	0	0	0	1	0	1
0	0	1	0	0	6	0	7	2	0	0	0	14	0	0	0	0	0	170	0	0	39	63	0	0	1	0	0	0	13	0	0	5	14	23	301	2	6	43	5	0	10	11	3	1	8	0	27	1	1
1	0	0	0	0	2	0	4	8	0	0	0	35	0	1	0	0	0	74	0	0	13	135	0	1	1	5	2	0	9	3	0	1	9	16	31	0	0	0	0	1	1	20	8	0	12	0	4	0	1
14	0	0	0	0	0	0	17	0	0	0	0	24	14	0	2	5	0	3	0	0	0	11	1	1	0	0	0	0	20	1	0	0	1	86	52	71	1	0	0	0	0	9	0	0	0	0	0	0	0
27	0	0	0	0	0	0	24	0	0	0	1	23	4	0	0	0	0	35	0	0	0	7	1	1	0	0	0	4	29	0	0	0	2	68	114	0	6	0	0	0	0	1	0	0	0	0	0	0	0
97	0	0	0	0	2	0	47	0	0	2	0	75	4	0	0	0	0	3	0	0	0	13	0	0	0	0	1	0	33	3	0	0	2	112	87	0	0	0	0	4	0	8	0	0	0	0	0	0	0
0	0	0	0	0	1	0	0	0	0	0	0	4	0	0	0	0	0	2	0	0	1	0	0	0	0	0	0	0	471	0	0	1	5	0	1	0	0	0	0	0	0	0	0	0	0	0	9	0	0
0	0	0	1	0	0	0	0	0	0	0	0	0	0	1	0	0	0	0	0	0	0	2	0	0	0	0	0	0	170	0	0	0	4	0	0	0	0	0	0	0	0	0	0	0	0	1	64	0	0
0	0	0	0	0	0	0	0	0	0	0	0	0	0	3	0	0	0	0	0	0	0	3	0	0	0	0	0	0	45	0	0	0	4	0	0	0	0	0	0	0	0	0	0	0	0	0	5	0	0
0	0	0	1	0	0	1	0	1	1	0	0	3	1	0	0	0	0	5	0	0	0	136	0	0	1	1	0	0	1	1	1	0	5	14	52	0	3	1	0	0	0	1	0	0	0	0	0	0	0
0	0	0	1	0	2	0	1	0	0	0	0	37	0	0	8	0	1	3	3	0	0	123	0	0	0	18	4	1	0	3	0	0	6	59	442	1	6	0	0	0	0	0	0	0	0	0	0	0	0
1	0	0	0	0	1	0	1	0	0	0	0	9	0	0	1	0	2	2	0	0	1	12	0	0	0	0	4	1	0	1	1	0	5	90	136	0	5	0	0	0	0	0	0	0	0	0	0	0	0
[truncated: 21 more columns]
